# Supplementary material for: MFS1, a Pleiotropic Transporter in Dermatophytes That Plays a Key Role in Their Intrinsic Resistance to Chloramphenicol and Fluconazole
Source: J Fungi (Basel). 2021 Jul 7;7(7):542. doi: 10.3390/jof7070542 (PMC8303221; doi:10.3390/jof7070542)
Supplement: Supplementary file 1 [file jof-07-00542-s001.zip]

Archive with 1 entries (1 files):
- jof-1264211-supplementary.xlsx
