# Supplementary material for: MFS1, a Pleiotropic Transporter in Dermatophytes That Plays a Key Role in Their Intrinsic Resistance to Chloramphenicol and Fluconazole
Source: J Fungi (Basel). 2021 Jul 7;7(7):542. doi: 10.3390/jof7070542 (PMC8303221; doi:10.3390/jof7070542)
Supplement: Supplementary file 1 [file jof-07-00542-s001.zip › jof-1264211-supplementary.xlsx]

## Sheet: Table S1_TbeMFS1_Primers
				Table S1. PCR primers used in this study
				Purpose	Primer	Sequence (5'-3')a	Note
				Amplification of TbeMFS1-5'-UTR	AbF150 AbR139 AbF151 AbR140	GCACTAGTACTTGACTTATAGACGCACTGACCAGG CTTCCAATGCGAGGGCCGGGAAAAAGCCATCTGCG CGCAGATGGCTTTTTCCCGGCCCTCGCATTGGAAG AAAGGGCCCCGGCTGCTAGATTATTTCACCCCCT	Inactivation of the internal ApaI site or ApaI and KpnI sites by overlap extension PCR Amplification of the DNA fragment containing the 5' UTR and ORF of TbeMFS1 Screening of the TbeMFS1 revertants by PCR (AbF150)
				Amplification of TbeMFS1-3'-UTR	AbF152 AbR141 AbF153 AbR142 AbF154 AbR143	GCCGGATCCACAGGTCAATAGAGCATCTCTTCTCT ATGGCGGGGCTCTGGGCTCCGTGTTTGTTGTAGTT AACTACAACAAACACGGAGCCCAGAGCCCCGCCAT GAATTCCATGAAGGTACTTCGCTTCTTTGGAAGTG CACTTCCAAAGAAGCGAAGTACCTTCATGGAATTC CGGGGTACCTTCGGGAATGGATGGAAGTTTTGGCA	Inactivation of the internal ApaI and KpnI sites by overlap extension PCR Amplification of hybridization probe
				Amplification of the DNA fragment containing the 5' UTR and ORF of TbeMFS1	AbF155 AbR144 AbF156 AbR145	AGGTACTAGTGACCATTCAACAAACCGTGCTATAC CCATGGGTACTTGGTTCCACCCCACTGAAGAGCGA TCGCTCTTCAGTGGGGTGGAACCAAGTACCCATGG ATTGGGCCCTTTATGCGGCAtGCAGGCTCGATCTTC	Inactivation of the internal ApaI and KpnI sites by overlap extension PCR Screening of the TbeMFS1 disruptants by PCR (AbF156 and AbR145)
				Screening of the TbeMFS1 revertants by PCR	AbR147 nptII-F1 nptII-R1 hph-F1 hph-R1	ATTAAACTTACACGCTGGTCGCTTTTCCAATGGGA CTCGACGTTGTCACTGAAGC TCAGAAGAACTCGTCAAGAAG ATGAAAAAGCCTGAACTCAC TGCCGTCAACCAAGCTCTGA
				Amplification of the neomycin resistance (nptII) cassette	PtrpC-F1 TcgrA-R1	TTTTGGGCCCAGAAGATGATATTGAAGGAGCACT AAAAGGATCCAGATGATTCATGA
				Generation of the hygromycin B resistance (hph) cassette by overlap extension PCR	PtrpC(F)ApaI PtrpC-hph(R) PtrpC-hph(F) hph-TcgrA(R) hph-TcgrA(F) TcgrA(R)BamHI	TTTTGGGCCCAGAAGATGATATTGAAGGAGCACT GAGTTCAGGCTTTTTCATGCTTGGGTAGAATAGGT ACCTATTCTACCCAAGCATGAAAAAGCCTGAACTC GAGAGATTCTTCTGCTGCTATTCCTTTGCCCTCGG CCGAGGGCAAAGGAATAGCAGCAGAAGAATCTCTC AAAAGGATCCAGATGATTCATGA
				aRestriction sites are underlined, and substitutions are in boldface.
